# Supplementary material for: Correlation between In Vitro Neutralization Assay and Serological Tests for Protective Antibodies Detection
Source: Int J Mol Sci. 2022 Aug 24;23(17):9566. doi: 10.3390/ijms23179566 (PMC9455156; doi:10.3390/ijms23179566)
Supplement: Supplementary file 1 [file ijms-23-09566-s001.zip]

Archive with 1 entries (1 files):
- ijms-1852881-supplementary.pdf
